# Supplementary material for: Novel Formula of Antiprotozoal Mixtures
Source: Antibiotics (Basel). 2022 Jul 7;11(7):913. doi: 10.3390/antibiotics11070913 (PMC9312222; doi:10.3390/antibiotics11070913)
Supplement: Supplementary file 1 [file antibiotics-11-00913-s001.zip]

Archive with 1 entries (1 files):
- antibiotics-1777636-supplementary.pdf
